# Supplementary material for: Water-Soluble Intracellular Polysaccharides (IPSW-2 to 4) from Phellinus igniarius Mycelia: Fractionation, Structural Elucidation, and Antioxidant Activity
Source: Foods. 2024 Nov 9;13(22):3581. doi: 10.3390/foods13223581 (PMC11593105; doi:10.3390/foods13223581)
Supplement: Supplementary file 1 [file foods-13-03581-s001.zip]

Archive with 1 entries (1 files):
- foods-3288331-supplementary.pdf
